# Supplementary material for: Evaluation of push-out bond strength, dentinal tubule penetration and adhesive pattern of bio-ceramic and epoxy resin-based root canal sealers
Source: PLoS One. 2023 Nov 13;18(11):e0294076. doi: 10.1371/journal.pone.0294076 (PMC10642786; doi:10.1371/journal.pone.0294076)
Supplement: S1 Data — (XLSX) [file pone.0294076.s001.xlsx]

## Sheet: Sheet1
material	pushout bond strenght	dentinal tubule penetration	adhesive/cohesive failure	adhesive pattern
1	0.42	206.02	1	2
1	0.52	336.59	1	1
1	0.23	332.88	1	1				DiaRoot	1		Adhesive failure	1		Non Adhesive	0
1	0.76	306.76	2	3				one Fill	2		Cohesive failure	2		Adhesive Type I	1
1	0.16	266.09	2	1				BioRoot	3					Adhesive Type II	2
1	0.38	249.21	1	2				AH Plus	4					Adhesive Type III	3
1	0.49	312.08	1	0				Cera Seal	5					Adhesive Type IV	4
1	0.33	299.28	2	3				I Root	6
1	0.09	292.29	1	1				Control	7
1	0.15	214.37	1	1
1	0.1	369.33	2	4
1	0.77	265.45	2	3
2	0.93	275.47	2	3
2	0.64	344	1	3
2	1.56	268.42	2	3
2	0.72	345.07	2	4
2	1.88	354.27	2	4
2	0.84	382.03	2	3
2	0.48	469.67	2	3
2	1.28	291.65	2	4
2	0.63	377.92	2	3
2	1.31	270	2	3
2	0.87	365.82	2	4
2	0.64	335.45	2	3
3	1.07	210.28	2	3
3	0.7	264.49	2	4
3	0.63	224.18	2	3
3	0.94	263.4	2	4
3	1.32	119.55	2	4
3	1.23	214.16	2	4
3	0.98	133.96	2	4
3	0.79	224.04	2	4
3	1.3	227.48	2	3
3	1.72	346.99	1	4
3	2.18	221.8	2	4
3	1.32	330.3	2	4
4	0.32	212.36	2	3
4	0.58	287.64	2	4
4	0.59	363.32	2	4
4	0.76	289.25	1	2
4	0.68	241.37	2	4
4	0.67	424.17	2	4
4	0.33	147.49	2	4
4	0.74	567.13	2	4
4	0.62	204.53	2	2
4	0.51	187.64	2	3
4	0.78	277.71	1	3
4	0.73	267.26	2	4
5	0.44	418.63	2	4
5	0.91	292.35	2	3
5	0.7	300.67	2	4
5	0.92	291.99	2	4
5	0.6	300.67	2	3
5	0.61	157.84	1	1
5	0.62	234.17	1	0
5	0.54	355.56	1	2
5	0.94	284.11	2	3
5	0.7	425.03	2	3
5	0.64	385.8	2	3
5	0.46	425.28	2	3
6	0.72	340.43	2	3
6	0.88	320.45	1	0
6	0.45	200.17	2	2
6	0.9	360.31	1	0
6	1.22	345.28	2	4
6	0.78	365.03	1	1
6	0.85	366.72	1	4
6	0.81	467.98	2	4
6	0.64	311.72	2	4
6	0.43	308.64	2	4
6	0.74	304.87	2	4
6	0.63	320.93	2	4
